# Supplementary material for: Dynamic Membrane Lipid Changes in Physcomitrium patens Reveal Developmental and Environmental Adaptations
Source: Biology (Basel). 2024 Sep 16;13(9):726. doi: 10.3390/biology13090726 (PMC11429132; doi:10.3390/biology13090726)
Supplement: Supplementary file 1 [file biology-13-00726-s001.zip]

Archive with 1 entries (1 files):
- biology-3186625-supplementary.pdf
